# Supplementary material for: Review: Influence of the CYP450 Genetic Variation on the Treatment of Psychotic Disorders
Source: J Clin Med. 2021 Sep 21;10(18):4275. doi: 10.3390/jcm10184275 (PMC8464829; doi:10.3390/jcm10184275)
Supplement: Supplementary file 1 [file jcm-10-04275-s001.zip]

Archive with 1 entries (1 files):
- jcm-1329293-supplementary.pdf
